# Supplementary material for: Genetic Dissection of Plant Height Variation Between the Parental Lines of the Elite Japonica Hybrid Rice ‘Shenyou 26’
Source: Int J Mol Sci. 2025 Oct 18;26(20):10155. doi: 10.3390/ijms262010155 (PMC12564361; doi:10.3390/ijms262010155)
Supplement: Supplementary file 1 [file ijms-26-10155-s001.zip]

Archive with 1 entries (1 files):
- ijms-3922516-supplementary.pdf
